# Supplementary material for: Response of Terrestrial Net Primary Production to Quadrupled CO2 Forcing: A Comparison between the CAS-ESM2 and CMIP6 Models
Source: Biology (Basel). 2022 Nov 24;11(12):1693. doi: 10.3390/biology11121693 (PMC9774443; doi:10.3390/biology11121693)
Supplement: Supplementary file 1 [file biology-11-01693-s001.zip]

Archive with 1 entries (1 files):
- biology-1992302-supplementary.pdf
